# Supplementary material for: Description of Two Resistance-Nodulation-Cell Division Efflux Systems Involved in Acquired Antibiotic Resistance: AxySUV in Achromobacter xylosoxidans and AinCDJ in Achromobacter insuavis
Source: Antibiotics (Basel). 2025 May 23;14(6):536. doi: 10.3390/antibiotics14060536 (PMC12189693; doi:10.3390/antibiotics14060536)
Supplement: Supplementary file 1 [file antibiotics-14-00536-s001.zip]

Archive with 1 entries (1 files):
- antibiotics-3624078-supplemenatary.pdf
